# Supplementary material for: Does Additional Dietary Supplementation Improve Physiotherapeutic Treatment Outcome in Tendinopathy? A Systematic Review and Meta-Analysis
Source: J Clin Med. 2022 Mar 17;11(6):1666. doi: 10.3390/jcm11061666 (PMC8950117; doi:10.3390/jcm11061666)
Supplement: Supplementary file 1 [file jcm-11-01666-s001.zip]

Archive with 1 entries (1 files):
- jcm-1621102-supplementary.pdf
